# Supplementary material for: Interactions between Malassezia and New Therapeutic Agents in Atopic Dermatitis Affecting Skin Barrier and Inflammation in Recombinant Human Epidermis Model
Source: Int J Mol Sci. 2023 Mar 24;24(7):6171. doi: 10.3390/ijms24076171 (PMC10094540; doi:10.3390/ijms24076171)
Supplement: Supplementary file 1 [file ijms-24-06171-s001.zip]

Archive with 1 entries (1 files):
- ijms-2291395-supplementary.pdf
